# Supplementary material for: Identification of DHX40 as a candidate susceptibility gene for colorectal and hematological neoplasia
Source: Leukemia. 2023 Sep 11;37(11):2301–5. doi: 10.1038/s41375-023-02021-9 (PMC10624609; doi:10.1038/s41375-023-02021-9)
Supplement: Supplementary file 6 — Supplementary Table 1 [file 41375_2023_2021_MOESM6_ESM.xlsx]

## Sheet: Table S1
Supplementary Table 1. Performance characteristics of WES, WGS, and RNAseq.
	Family	Sample ID	VCP-version	Genome size	Reference genome build	Mean target coverage	Pre-processed number of reads	Quality trimmed reads	Number of trimmed reads after removing PCR duplicates	Read length (bp)
WGS	F32	F32 IV.3 blood	3.4	3095693981	GRCh37	14.72	413721568	185737795	278021842	270, 101, 251
	F32	F32 III.3 FFPE colon normal	3.4	3095693981	GRCh37	11.72	679967274	189603646	350291309	101
	F32	F32 V.1 leukemic	2.5	3095693981	GRCh37	15.02	314217788	308443489	61597126	224
	F32	F32 V.1 skin FiBl	3.4	3095693981	GRCh37	12.84	493749558	489010775	419430916	101
WES	F32	F32 III.1 blood	3.4	3095693981	GRCh37	46.287	89789004	54387431	62249449	93
	F32	F32 IV.3 duodenum adenoma	3.7b	3095693981	GRCh37	131.735	142438370	121489943	84180827	101
	F32	F32 III.1 colon adenoma 1	3.7b	3095693981	GRCh37	121.021	147146056	118112676	76663184	101
	F32	F32 III.1 colon adenoma 2	3.7b	3095693981	GRCh37	111.87	122089078	102467272	71093067	101
	F32	F32 III.1 colon carcinoma	3.7b	3095693981	GRCh37	119.668	131121348	110364719	76160173	101
	Sample	Reference genome build	Read length (bp)	Read Pairs	%GC	Total sequences
RNA-seq	F32 V.1, BM_first relapse	GRCh38	101	48.2828	47	40828482
	F32 V.1, BM_before unresponsive treatment	GRCh38	101	60.7354	43	73280707
	F32 V.1, BM_remission	GRCh38	101	58.1788	47	35841385
	CCD841CoN_DHX40_1	GRCh38	151	36.2737	48	152683868
	CCD841CoN_DHX40_2	GRCh38	151	36.4936	48	165516201
	CCD841CoN_DHX40_3	GRCh38	151	36.8353	48	170177951
	CCD841CoN_GAPDH1	GRCh38	151	37.2578	48	162308713
	CCD841CoN_GAPDH2	GRCh38	151	36.3449	48	147013113
	CCD841CoN_GAPDH3	GRCh38	151	37.8227	48	191061704
	CCD841CoN_nonT1	GRCh38	151	34.8179	48	142761369
	CCD841CoN_nonT2	GRCh38	151	34.2429	48	148084104
	CCD841CoN_nonT3	GRCh38	151	36.4022	48	167869734
	CCD841CoN_UT1	GRCh38	151	35.9796	48	156238528
	CCD841CoN_UT2	GRCh38	151	36.9473	48	173851881
	CCD841CoN_UT3	GRCh38	151	36.207	48	161665544
	HEK293_DHX40_1	GRCh38	151	44.19	51	162099139
	HEK293_DHX40_2	GRCh38	151	42.3957	50	184560413
	HEK293_DHX40_3	GRCh38	151	39.2373	50	148559016
	HEK293_GAPDH1	GRCh38	151	42.6413	50	211304743
	HEK293_GAPDH2	GRCh38	151	39.4529	50	167083919
	HEK293_GAPDH3	GRCh38	151	39.3523	50	139927039
	HEK293_nonT1	GRCh38	151	45.7271	52	181989773
	HEK293_nonT2	GRCh38	151	41.5157	50	169919351
	HEK293_nonT3	GRCh38	151	40.5821	50	165454329
	HEK293_UT1	GRCh38	151	52.8608	53	176562544
	HEK293_UT2	GRCh38	151	43.6941	51	184336537
	HEK293_UT3	GRCh38	151	47.8334	52	195528726
	K562_DHX40_1	GRCh38	151	29.6855	47	171602261
	K562_DHX40_2	GRCh38	151	30.0613	48	148621144
	K562_DHX40_3	GRCh38	151	29.5056	47	178330232
	K562_GAPDH1	GRCh38	151	29.2239	47	136298474
	K562_GAPDH2	GRCh38	151	28.0766	48	139588739
	K562_GAPDH3	GRCh38	151	30.0614	47	166134944
	K562_nonT1	GRCh38	151	28.8368	47	153256010
	K562_nonT2	GRCh38	151	31.3535	48	171455415
	K562_nonT3	GRCh38	151	29.8896	48	140944296
	K562_UT1	GRCh38	151	28.4515	47	163733092
	K562_UT2	GRCh38	151	30.4311	47	186851464
	K562_UT3	GRCh38	151	31.0582	47	180195413
