# Supplementary material for: Identification of DHX40 as a candidate susceptibility gene for colorectal and hematological neoplasia
Source: Leukemia. 2023 Sep 11;37(11):2301–5. doi: 10.1038/s41375-023-02021-9 (PMC10624609; doi:10.1038/s41375-023-02021-9)
Supplement: Supplementary file 8 — Supplementary Table 3 [file 41375_2023_2021_MOESM8_ESM.xlsx]

## Sheet: Table S3
Supplementary Table 3. Analysis of DHX40-associated cases for “second hits” and somatic alterations in other genes of the DDX/DHX family.
					Somatic alterations in tumor tissue
						Nonsynonymous somatic variants VarScan2 p<0.01, ES
Family	Individual	Germline variant	Normal tissue	Tumor tissue	LOH	"Second hit" variants	Other variants of the DDX/DHX family (VAF %)	Promoter hyper-methylation (DHX40)
F32	V.1	DHX40 c.710_713del	Skin fibroblasts	Bone marrow at diagnosis	No***	None in DHX40	None	Yes¥
	IV.3	DHX40 c.710_713del	Blood	Duodenum adenoma	No*	None in DHX40	None	No
	III.1	DHX40 c.710_713del	Blood	Colon adenoma 1	ND	None in DHX40	None	ND
	III.1	DHX40 c.710_713del	Blood	Colon adenoma 2	No*	None in DHX40	None	No
	III.1	DHX40 c.710_713del	Blood	Colon carcinoma	No*	None in DHX40	None	No
LOH results were generated by SNuPE (*), fragment analysis (**), or GS (***). ¥Cloning experiment showed no predilection of DHX40 methylation to the wild-type allele. ND, not determined.
