# Supplementary material for: Identification of DHX40 as a candidate susceptibility gene for colorectal and hematological neoplasia
Source: Leukemia. 2023 Sep 11;37(11):2301–5. doi: 10.1038/s41375-023-02021-9 (PMC10624609; doi:10.1038/s41375-023-02021-9)
Supplement: Supplementary file 9 — Supplementary Table 4 [file 41375_2023_2021_MOESM9_ESM.xlsx]

## Sheet: Table S4
Supplementary Table 4. Methylation dosage ratios (Dm) of patient and control FFPE samples.
Sample	N	DHX40 99nt-ATG	DHX40 68nt-ATG	DHX40 5'UTR
F32 V.1 skin fibroblasts		0	0.037514	0.125854
F32 V.1 Leukemic before therapy		0	0.0396011	0.639114
F32 V.1 blood (remission)		0	0.0429918	0.264665
Normal control bone marrow		0	0.0359679	0.281344
F32 III.1 colon normal		0.0517905	0.0760939	0.544814
F32 III.1 colon adenoma 1		0.0556325	0.0839293	0.613225
F32 III.1 colon adenoma 2		0.0553567	0.0732356	0.636648
F32 III.1 colon carcinoma		0.0627969	0.112108	0.64426
F32 IV.3 duodenum normal		0.0391655	0.0597541	0.416586
F32 IV.3 duodenum adenoma		0.061931	0.0653652	0.589826
Normal colon FFPE panel average (SD)	12	0.09 (0.07)	0.15 (0.1)	0.55 (0.16)
