# Supplementary material for: Identification of DHX40 as a candidate susceptibility gene for colorectal and hematological neoplasia
Source: Leukemia. 2023 Sep 11;37(11):2301–5. doi: 10.1038/s41375-023-02021-9 (PMC10624609; doi:10.1038/s41375-023-02021-9)
Supplement: Supplementary file 10 — Supplementary Table 5 [file 41375_2023_2021_MOESM10_ESM.xlsx]

## Sheet: Table S5
Supplementary Table S5. Potentially pathogenic germline variants in DDX/DHX genes in the hematological series.
ID	Gene	Chr:pos	ENSG	Strand	Effect	BaseChange	Genotype(calls/coverage)	Gnomad exomes (Fin)	Gnomad Exomes (all)
AML_1	DHX16	6:30638644	ENSG00000204560	-	p.(Arg178Cys)	G>A	Het(21/49)	1.8E-4	2.0E-5
AML_6	DDX41	5:176943944	ENSG00000183258	-	p.(Met1Ile)	C>T	Het(4/8)	5.0E-5	7.0E-5
AML_11	DDX58	9:32457307	ENSG00000107201	-	p.(Cys864Phefs)	C>insAGAA	Het(36/67)	2.2E-4	5.0E-4
AML_12	DDX10	11:108562630	ENSG00000178105	+	p.(Arg335Trp)	C>T	Het(53/107)	9.4E-4	1.2E-4
AML_14	DDX49	19:19030659	ENSG00000105671	+	p.(Leu37Val)	C>G	Het(2/9)	N/A	N/A
AML_14	DHX29	5:54566275	ENSG00000067248	-	p.(Arg1012Cys)	G>A	Het(18/43)	9.0E-5	2.0E-5
AML_15	DDX52	17:36003387	ENSG00000141141	-	p.(Phe21Leu)	G>T	Het(2/8)	N/A	N/A
AML_15	DDX3Y	Y:15029413	ENSG00000067048	+	p.(Ser621Thr)	G>C	Hom(15/15)	5.1E-4	9.0E-4
AML_18	PMFBP1	16:72146711	ENSG00000118557	-	p.(Lys100Asn)	T>G	Het(78/189)	N/A	1.3E-4
AML_23	DDX54	12:113614646	ENSG00000123064	-	p.(Arg251Trp)	G>A	Het(39/72)	4.0E-5	4.0E-5
AML_25	DDX58	9:32485278	ENSG00000107201	-	p.(c.1376-1G>A)	C>T	Het(89/183)	6.3E-4	6.0E-5
AML_27	DHX34	19:47884089	ENSG00000134815	+	p.(Arg1000Gln)	G>A	Het(46/83)	0.00103	0.00256
AML_28	DHX37	12:125453152	ENSG00000150990	-	p.(Arg446Trp)	G>A	Het(10/22)	6.3E-4	1.5E-4
AML_30	DDX54	12:113596725	ENSG00000123064	-	p.(Arg869Gln)	C>T	Het(28/48)	3.2E-4	6.2E-4
AML_30	DDX58	9:32485278	ENSG00000107201	-	p.(c.1376-1G>A)	C>T	Het(49/105)	6.3E-4	6.0E-5
AML_31	DDX28	16:68056229	ENSG00000182810	-	p.(Asp293Asn)	C>T	Het(47/108)	2.2E-4	3.6E-4
AML_31	DHX35	20:37597846	ENSG00000101452	+	p.(Pro55Ala)	C>G	Het(38/71)	9.0E-5	1.0E-5
MPN_1	EIF4A1	17:7479874	ENSG00000161960	+	p.(His80Tyr)	C>T	Het(10/22)	N/A	1.0E-5
MPN_2	DDX1	2:15747314	ENSG00000079785	+	p.(Thr278Ilefs)	C>del4	Het(47/120)	N/A	N/A
AML_36	DDX41	5:176943944	ENSG00000183258	-	p.(Met1Ile)	C>T	Het(18/45)	5.0E-5	7.0E-5
AML_39	DDX56	7:44609698	ENSG00000136271	-	p.(Arg347Gln)	C>T	Het(33/70)	2.7E-4	3.0E-5
AML_41	DDX11	12:31255911	ENSG00000013573	+	p.(Ser805Phe)	C>T	Het(139/264)	0.00211	2.5E-4
AML_49	DDX19B	16:70349888	ENSG00000157349	+	p.(Gln46His)	G>T	Het(53/113)	N/A	N/A
AML_50	DDX42	17:61892980	ENSG00000198231	+	p.(Gly654Ser)	G>A	Het(44/92)	N/A	N/A
AML_52	DHX38	16:72146374	ENSG00000140829	+	p.(Thr1221Met)	C>T	Het(11/29)	0.0019	0.00121
AML_53	DDX28	16:68055638	ENSG00000182810	-	p.(Arg490Cys)	G>A	Het(21/49)	N/A	4.0614E-6
AML_54	DDX23	12:49230420	ENSG00000174243	-	p.(Ile390Val)	T>C	Het(7/26)	N/A	N/A
AML_57	DHX38	16:72146374	ENSG00000140829	+	p.(Thr1221Met)	C>T	Het(13/30)	0.0019	0.00121
AML_59	DDX54	12:113618768	ENSG00000123064	-	p.(Lys90ins)	C>insTTT	Het(46/113)	N/A	N/A
AML_61	DDX11	12:31250897	ENSG00000013573	+	p.(Arg614Gln)	G>A	Het(143/419)	0.0	2.0E-5
ALL_22	DDX50	10:70706227	ENSG00000107625	+	p.(Arg692_Gly694del)	T>del9	Het(10/23)	5.4E-4	7.0E-5
ALL_5	DDX59	1:200633073	ENSG00000118197	-	p.(Leu316Ile)	G>T	Het(19/37)	0.00422	0.00287
ALL_7	DDX20	1:112304928	ENSG00000064703	+	p.(Phe358LeufsTer17)	T>insA	Het(40/79)	0.00175	1.6E-4
AML_24	DHX57	2:39082269	ENSG00000163214	-	p.(Arg612His)	C>T	Het(24/50)	0.0022	0.00113
ALL_8	DDX10	11:108593970	ENSG00000178105	+	p.(Glu586del)	G>del3	Het(52/97)	N/A	2.6E-4
ALL_8	DDX51	12:132626949	ENSG00000185163	-	p.(Pro230Leu)	G>A	Het(37/71)	N/A	0.000004087
ALL_10	DDX59	1:200617643	ENSG00000118197	-	p.(Arg507Gln)	C>T	Het(35/66)	4.9E-4	6.0E-5
AML_33	DDX50	10:70706227	ENSG00000107625	+	p.(Arg692_Gly694del)	T>del9	Het(18/33)	5.4E-4	7.0E-5
ALL_13	DDX49	19:19031448	ENSG00000105671	+	p.(Pro59Ser)	C>T	Het(23/63)	0.00789	0.00206
ALL_15	DDX3Y	Y:15026553	ENSG00000067048	+	p.(Ala251Thr)	G>A	Hom(208/208)	3.4E-4	3.0E-5
AML_45	DDX52	17:36003436	ENSG00000141141	-	p.(Asp5Gly)	T>C	Het(5/12)	2.7E-4	7.1E-4
ALL_2	DHX36	3:154018824	ENSG00000174953	-	p.(Glu434_Glu436del)	G>del9	Het(20/57)	0.00799	0.00163
ALL_20	DHX9	1:182856329	ENSG00000135829	+	p.(Ser1196_Gly1200del)	T>del15	Het(23/56)	4.5E-4	0.00166
ALL_21	DDX54	12:113603690	ENSG00000123064	-	p.(Arg521His)	C>T	Het(31/69)	N/A	2.2E-4
AML_69	DDX58	9:32488032	ENSG00000107201	-	p.(His330Tyr)	G>A	Het(58/113)	N/A	N/A
AML_70	DHX37	12:125455954	ENSG00000150990	-	p.(Leu362Pro)	A>G	Het(20/34)	N/A	N/A
MM_36	DDX10	11:108788634	ENSG00000178105	+	p.(Asp788del)	G>insTGA	Het(8/26)	1.9E-4	8.7E-4
MM_38	DDX10	11:108788634	ENSG00000178105	+	p.(Asp788del)	G>del3	Het(6/29)	1.4E-4	6.1E-4
MM_42	DHX16	6:30638221	ENSG00000204560	-	p.(Arg211His)	C>T	Het(8/16)	6.9E-4	3.0E-4
MM_43	DDX58	9:32477085	ENSG00000107201	-	p.(Glu562Lys)	C>T	Het(40/94)	2.2E-4	3.0E-5
MDS_5	DHX38	16:72146374	ENSG00000140829	+	p.(Thr1221Met)	C>T	Het(9/23)	0.0019	0.00121
MDS_8	DDX54	12:113610214	ENSG00000123064	-	p.(Asp408Gly)	T>C	Het(40/99)	3.6E-4	1.3E-4
MM_9	DHX34	19:47884089	ENSG00000134815	+	p.(Arg1000Gln)	G>A	Het(10/25)	0.00103	0.00256
MDS_1	DDX20	1:112304928	ENSG00000064703	+	p.(Phe358Leufs)	T>insA	Het(78/137)	0.00175	1.6E-4
MM_18	DHX38	16:72146374	ENSG00000140829	+	p.(Thr1221Met)	C>T	Het(32/53)	0.0019	0.00121
MM_21	DHX38	16:72130806	ENSG00000140829	+	p.(Arg137Trp)	C>T	Het(8/17)	0.00215	2.2E-4
MM_22	DHX57	2:39082269	ENSG00000163214	-	p.(Arg612His)	C>T	Het(32/80)	0.0022	0.00113
MM_26	DDX47	12:12974208	ENSG00000213782	+	p.(Leu83Pro)	T>C	Het(15/28)	N/A	N/A
MM_27	DDX55	12:124104583	ENSG00000111364	+	p.(Gly567Ser)	G>A	Het(34/61)	3.1E-4	3.0E-5
MM_28	DDX1	2:15735672	ENSG00000079785	+	p.(Leu43Phe)	C>T	Het(19/37)	N/A	4.062E-6
MM_29	DHX36	3:153993986	ENSG00000174953	-	p.(Arg1001Stop)	G>A	Het(26/47)	N/A	2.0E-5
MM_32	INTS6	13:51952383	ENSG00000102786	-	p.(Leu532Met)	G>T	Het(28/55)	N/A	4.0703E-6
MM_34	DDX59	1:200635358	ENSG00000118197	-	p.(His171Tyr)	G>A	Het(89/200)	9.0E-5	9.0E-4
MM_35	INTS6	13:51997219	ENSG00000102786	-	p.(Gly146Glu)	C>T	Het(16/44)	1.9E-4	1.0E-5
MM_39	DDX58	9:32477085	ENSG00000107201	-	p.(Glu562Lys)	C>T	Het(70/137)	2.2E-4	3.0E-5
MDS_3	DDX52	17:36003436	ENSG00000141141	-	p.(Asp5Gly)	T>C	Het(82/170)	2.7E-4	7.1E-4
MM_1	DDX25	11:125778309	ENSG00000109832	+	p.(Ile140Val)	A>G	Het(37/76)	4.0E-5	2.0E-5
MM_2	DHX8	17:41567786	ENSG00000067596	+	p.(Leu88Val)	C>G	Het(37/81)	N/A	N/A
MM_8	DHX16	6:30627841	ENSG00000204560	-	p.(Arg94Cys)	G>A	Het(3/11)	2.2E-4	2.0E-5
