# Supplementary material for: Identification of DHX40 as a candidate susceptibility gene for colorectal and hematological neoplasia
Source: Leukemia. 2023 Sep 11;37(11):2301–5. doi: 10.1038/s41375-023-02021-9 (PMC10624609; doi:10.1038/s41375-023-02021-9)
Supplement: Supplementary file 11 — Supplementary Table 6 [file 41375_2023_2021_MOESM11_ESM.xlsx]

## Sheet: Table S6
Supplementary Table 6. Somatic (p<0.01) variants in the DDX/DHX genes in the hematological series.
ID	Diagnosis	Gene Name	Variant	Variant VAF
AMLL_1	Acute mixed-lineage leukemia	DDX58	splice	0.1095
ALL_1	ALL	DDX12P	splice	0.1637
ALL_4	ALL	DDX56	H535R	0.1429
ALL_4	ALL	DDX26B	P446T	0.1176
ALL_4	ALL	DDX10	R802G	0.1
ALL_4	ALL	DDX26B	frameshift	0.0833
ALL_4	ALL	DDX25	D60Y	0.0714
ALL_5	ALL	DDX1	P482Q	0.0541
ALL_6	ALL	DDX5	I345N	0.9263
ALL_6	ALL	DHX9	V40G	0.0625
ALL_9	ALL	DDX55	T187I	0.25
ALL_9	ALL	DDX23	R270Q	0.25
ALL_9	ALL	DDX4	R630H	0.2222
ALL_9	ALL	DDX60	Q294H	0.1818
ALL_9	ALL	DHX33	G221R	0.1667
ALL_9	ALL	DDX26B	D542E	0.1395
ALL_9	ALL	INTS6	T706I	0.1333
ALL_9	ALL	DDX4	R536Q	0.0889
ALL_9	ALL	DDX58	Q524K	0.087
ALL_9	ALL	DDX42	R12Q	0.08
ALL_9	ALL	DDX28	G165D	0.075
ALL_9	ALL	DHX35	T79I	0.0741
ALL_9	ALL	DDX58	G323C	0.0588
ALL_11	ALL	DDX26B	L463S	0.2
ALL_11	ALL	DDX55	K528T	0.125
ALL_11	ALL	DDX50	I308T	0.1176
ALL_11	ALL	DDX60	S1578N	0.1
ALL_11	ALL	DDX27	R194W	0.0909
ALL_11	ALL	DDX4	P121S	0.0909
ALL_11	ALL	DDX3Y	R261H	0.0833
ALL_11	ALL	DHX29	E1175G	0.0741
ALL_11	ALL	DHX35	G82R	0.0741
ALL_11	ALL	INTS6	frameshift	0.0714
ALL_11	ALL	EIF4A2	I359N	0.0645
ALL_11	ALL	DDX60	A1326D	0.0625
ALL_11	ALL	DDX3X	S489L	0.0606
ALL_11	ALL	DDX60	E946K	0.0571
ALL_11	ALL	DDX58	K59N	0.0526
ALL_12	ALL	DHX36	M154N?	0.0896
ALL_14	ALL	DHX36	M154N?	0.0599
ALL_16	ALL	DHX36	M154N?	0.1009
ALL_17	ALL	DDX10	SD780S	0.0877
ALL_18	ALL	DHX37	E168-	0.0857
ALL_18	ALL	DDX54	EA640A	0.0769
ALL_19	ALL	EIF4A1	S56P	0.1357
ALL_19	ALL	DDX10	SD780S	0.1
ALL_19	ALL	DHX37	E168del	0.057
ALL_23	ALL	EIF4A1	R61P	0.386
ALL_3	ALL, AML	DDX50	R132C	0.1758
ALL_3	ALL, AML	DHX35	D470G	0.0926
ALL_3	ALL, AML	DHX38	E392G	0.069
ALL_3	ALL, AML	DHX29	Q196K	0.0519
AML_2	AML	DDX31	S792*	0.0938
AML_3	AML	DHX57	P459T	0.1081
AML_3	AML	DDX18	Q580H	0.0923
AML_3	AML	DHX29	A349D	0.0909
AML_3	AML	DHX29	Q452K	0.0909
AML_3	AML	DDX53	A129S	0.0851
AML_3	AML	DDX59	Q138K	0.0789
AML_3	AML	DDX26B	P240T	0.0781
AML_3	AML	EIF4A3	G340W	0.0746
AML_3	AML	DDX10	T689K	0.0714
AML_3	AML	DHX40	S210*	0.0698
AML_3	AML	DHX36	G765C	0.0693
AML_3	AML	DDX10	V294F	0.0678
AML_3	AML	DHX36	S110*	0.0642
AML_3	AML	DDX58	G835V	0.0635
AML_3	AML	DDX60	P444Q	0.0633
AML_3	AML	DDX3X	splice	0.0633
AML_3	AML	DDX59	A463S	0.0625
AML_3	AML	DDX59	E462*	0.0625
AML_3	AML	DDX23	A149S	0.0625
AML_3	AML	DDX10	D587Y	0.0612
AML_3	AML	DHX29	A1099S	0.0606
AML_3	AML	DDX6	A248S	0.0602
AML_3	AML	DDX60	V34F	0.06
AML_3	AML	DHX29	K719N	0.0597
AML_3	AML	DDX60	A1092S	0.0593
AML_3	AML	DDX59	H612N	0.0588
AML_3	AML	DHX29	A836S	0.0581
AML_3	AML	DDX60	D340E	0.058
AML_3	AML	DHX9	W11L	0.0568
AML_3	AML	DDX5	splice	0.0568
AML_3	AML	DDX46	A213D	0.0568
AML_3	AML	DDX27	E119*	0.0566
AML_3	AML	EIF4A3	G366W	0.0561
AML_3	AML	DDX59	P106H	0.0556
AML_3	AML	DDX52	P197Q	0.055
AML_3	AML	DHX15	A633D	0.0541
AML_3	AML	DHX9	E164*	0.0541
AML_3	AML	DDX20	Y393*	0.0536
AML_3	AML	DHX36	P734T	0.0533
AML_3	AML	DHX57	Y845S	0.0532
AML_3	AML	DDX5	V346F	0.0521
AML_3	AML	DDX3X	D67Y	0.0519
AML_3	AML	DDX26B	G592V	0.0517
AML_3	AML	DHX36	S510*	0.0515
AML_3	AML	DDX58	L140I	0.0513
AML_3	AML	DDX55	E549*	0.051
AML_3	AML	DDX60	G395C	0.0508
AML_3	AML	DDX58	Q141K	0.0506
AML_3	AML	DDX5	P63T	0.0505
AML_3	AML	DDX17	G382V	0.0504
AML_3	AML	DHX36	P119H	0.05
AML_3	AML	DDX58	K290N	0.05
AML_3	AML	DHX36	A723D	0.05
AML_4	AML	DDX6	L108R	0.0556
AML_5	AML	INTS6	E781*	0.4776
AML_5	AML	INTS6	E781*	0.3642
AML_5	AML	INTS6	E781*	0.0704
AML_7	AML	DHX9	V40G	0.1228
AML_8	AML	DDX21	E47D	0.1154
AML_8	AML	DHX36	V531F	0.0581
AML_9	AML	DDX58	Q500K	0.087
AML_10	AML	DHX9	V40G	0.1184
AML_13	AML	DDX51	S313F	0.1915
AML_16	AML	DDX21	E570K	0.0625
AML_17	AML	DHX57	A530S	0.1397
AML_17	AML	DHX57	A530S	0.1278
AML_17	AML	DDX20	V381L	0.1136
AML_17	AML	DDX20	V381L	0.0745
AML_19	AML	DDX28	A485S	0.1765
AML_19	AML	DDX46	D37E	0.0886
AML_19	AML	DHX33	K587N	0.0787
AML_19	AML	DDX53	Q573K	0.0522
AML_20	AML	DDX19A	D4N	0.6087
AML_21	AML	DDX52	K365R	0.4491
AML_21	AML	DDX28	L277P	0.4343
AML_22	AML	DHX35	T237A	0.2441
AML_22	AML	DHX35	T237A	0.0778
AML_22	AML	DHX33	GG47G	0.0508
AML_26	AML	DDX10	SD780S	0.0833
AML_29	AML	DDX31	R354H	0.3459
AML_32	AML	DDX20	Y393N	0.0574
AML_34	AML	EIF4A3	D169N	0.3469
AML_35	AML	DHX29	Q294*	0.0909
AML_35	AML	DDX17	T730P	0.08
AML_36	AML	DDX41	R543H	0.2373
AML_37	AML	DHX33	GG47G	0.0667
AML_38	AML	EIF4A1	M216I	0.0857
AML_40	AML	DHX9	V40G	0.1468
AML_42	AML	DDX41	splice	0.1257
AML_42	AML	DHX57	R532K	0.0549
AML_44	AML	DHX36	M154N?	0.0927
AML_46	AML	DDX39B	frameshift	0.0694
AML_47	AML	DHX34	LE966L	0.0882
AML_48	AML	DDX54	R869Q	0.2745
AML_48	AML	DHX37	E168del	0.1096
AML_48	AML	DHX37	E168del	0.0943
AML_48	AML	DDX10	SD780S	0.0714
AML_48	AML	DDX27	Lys200del	0.0541
AML_51	AML	DDX10	SD780S	0.1333
AML_52	AML	DDX10	SD780S	0.1017
AML_55	AML	DHX36	G55R	0.3714
AML_56	AML	DHX36	M154N?	0.0604
AML_56	AML	DHX36	M154N?	0.0604
AML_58	AML	DHX33	GG47G	0.0708
AML_60	AML	DHX15	R222G	0.426
AML_60	AML	DHX34	LE966L	0.0765
AML_61	AML	DDX10	SD780S	0.125
AML_61	AML	DHX37	E168del	0.0917
AML_62	AML	DDX54	R869Q	0.2381
AML_63	AML	DHX37	E168del	0.0849
AML_63	AML	DHX36	M154N?	0.0545
AML_64	AML	DHX37	E168del	0.0854
AML_65	AML	DHX9	F522V	0.0857
AML_65	AML	DDX24	P823T	0.075
AML_65	AML	DDX17	L146M	0.0741
AML_65	AML	DHX9	G1224C	0.0714
AML_65	AML	DDX49	R180S	0.0702
AML_65	AML	DDX41	P451T	0.0612
AML_65	AML	DDX18	K645Q	0.0577
AML_65	AML	DHX15	A577E	0.0513
AML_65	AML	DDX39A	E67*	0.0508
AML_66	AML	DDX25	S262N	0.4628
AML_66	AML	DDX25	S262N	0.3224
AML_67	AML	DDX41	R341H	0.4861
AML_67	AML	DDX41	R341H	0.4074
AML_68	AML	DDX20	M421del	0.4474
AML_43	AML, Polycythemia vera	DHX40	Y468F	0.0714
AML_43	AML, Polycythemia vera	DDX26B	E543K	0.0503
AA_1	Aplastic anemia	DHX36	M154N?	0.0625
CLL_1	CLL, MDS	DHX9	V40G	0.2424
CML_1	CML	DHX38	V393G	0.0816
CML_2	CML	DDX50	R706Q	0.0581
CML_3	CML	DDX10	A767E	0.0909
CML_4	CML	DHX37	E168del	0.1282
LGL_1	LGL-leukemia	DHX38	V961M	0.0714
LGL_1	LGL-leukemia	DHX16	R95Q	0.0513
MDS_2	MDS	DDX53	S475N	0.069
MDS_6	MDS	DDX58	splice	0.1364
MDS_7	MDS	DHX33	GG47G	0.0769
MDS_7	MDS	DDX24	KT840T	0.0745
MDS_7	MDS	DDX26B	frameshift	0.0602
MDS_4	MDS, Immunodeficiency	DDX1	R577G	0.1333
MDS_9	MDS/MPN	DHX9	R496I	0.0506
MM_3	Multiple myeloma	DHX34	LE966L	0.0519
MM_5	Multiple myeloma	DDX56	S126C	0.375
MM_7	Multiple myeloma	DHX34	G459R	0.1778
MM_9	Multiple myeloma	DDX3X	K255T	0.1473
MM_10	Multiple myeloma	DDX60	F1055L	0.2424
MM_11	Multiple myeloma	DDX3Y	G404D	0.1818
MM_13	Multiple myeloma	DDX42	I328V	0.1912
MM_14	Multiple myeloma	DHX40	D474Y	0.0723
MM_15	Multiple myeloma	DDX27	frameshift	0.3036
MM_15	Multiple myeloma	DHX15	E379G	0.2081
MM_16	Multiple myeloma	DDX17	Y227N	0.1667
MM_17	Multiple myeloma	DDX60	R120*	0.4637
MM_17	Multiple myeloma	DDX52	E80K	0.4581
MM_17	Multiple myeloma	DDX52	E80K	0.4535
MM_17	Multiple myeloma	DDX60	R120*	0.2308
MM_17	Multiple myeloma	DDX41	Q623E	0.0965
MM_20	Multiple myeloma	DHX40	E121*	0.3718
MM_20	Multiple myeloma	DHX40	E121*	0.3654
MM_20	Multiple myeloma	DDX19B	L208W	0.1583
MM_22	Multiple myeloma	DDX1	L258F	0.0726
MM_23	Multiple myeloma	DDX58	Y426C	0.5399
MM_23	Multiple myeloma	DDX58	Y426C	0.4925
MM_23	Multiple myeloma	DDX58	Y426C	0.4837
MM_23	Multiple myeloma	DDX58	Y426C	0.4651
MM_23	Multiple myeloma	DDX58	Y426C	0.4579
MM_23	Multiple myeloma	DHX29	Q194K	0.0734
MM_24	Multiple myeloma	DHX33	D91E	0.4
MM_24	Multiple myeloma	DHX33	D91E	0.3778
MM_24	Multiple myeloma	DDX28	A288T	0.1538
MM_25	Multiple myeloma	DHX9	G600D	0.1935
MM_25	Multiple myeloma	DHX57	V906E	0.126
MM_30	Multiple myeloma	DDX59	F363L	0.1053
MM_30	Multiple myeloma	DHX36	N100Y	0.1
MM_30	Multiple myeloma	DHX57	D710N	0.0909
MM_30	Multiple myeloma	DDX26B	N511D	0.0541
MM_31	Multiple myeloma	EIF4A1	F227V	0.5167
MM_31	Multiple myeloma	DDX17	G650R	0.5052
MM_34	Multiple myeloma	DDX41	E589K	0.42
MM_34	Multiple myeloma	DHX57	V1064M	0.3791
MM_34	Multiple myeloma	DDX39A	S434C	0.2894
MM_34	Multiple myeloma	DHX57	V1064M	0.2482
MM_34	Multiple myeloma	DDX41	E589K	0.1739
MM_34	Multiple myeloma	DDX39A	S434C	0.1415
MM_34	Multiple myeloma	DDX1	Q378E	0.0789
MM_34	Multiple myeloma	DDX43	splice	0.051
MM_34	Multiple myeloma	DDX31	K776N	0.05
MM_36	Multiple myeloma	DDX3Y	I413T	0.1667
MM_38	Multiple myeloma	DDX25	L307R	0.3543
MM_38	Multiple myeloma	DDX42	H257N	0.266
MM_38	Multiple myeloma	DDX42	Q267*	0.2456
MM_38	Multiple myeloma	DDX53	R136I	0.0833
MM_40	Multiple myeloma	DDX56	R329W	0.2094
MM_41	Multiple myeloma	DDX24	D573N	0.0556
MM_44	Multiple myeloma	DHX32	F670L	0.4344
MM_44	Multiple myeloma	DDX3Y	R478*	0.125
MM_44	Multiple myeloma	DDX10	SD780S	0.1098
MM_45	Multiple myeloma	DDX3Y	G225V	0.1667
MM_45	Multiple myeloma	DDX3Y	A220D	0.0769
MM_46	Multiple myeloma	DDX5	splice	0.3743
MM_46	Multiple myeloma	DDX3Y	frameshift	0.0833
MM_46	Multiple myeloma	DHX37	E168-	0.0738
MM_46	Multiple myeloma	DHX34	LE966L	0.0615
MM_47	Multiple myeloma	DHX37	K1113N	0.2066
MM_48	Multiple myeloma	DDX3X	M379V	1
MM_48	Multiple myeloma	DDX3X	M379V	0.8535
MM_48	Multiple myeloma	DDX3Y	splice	0.125
MM_49	Multiple myeloma	DHX36	M154N?	0.073
MM_51	Multiple myeloma	DHX57	splice	0.1458
MM_53	Multiple myeloma	DDX54	A580T	0.0922
MM_53	Multiple myeloma	DDX27	RK194R	0.0615
MM_54	Multiple myeloma	DHX16	R65S	0.1849
MM_56	Multiple myeloma	DDX41	K199N	0.4091
MM_56	Multiple myeloma	DHX15	D382N	0.2565
MM_57	Multiple myeloma	DHX37	E168del	0.092
MM_4	Multiple myeloma, MGUS	DDX59	D242N	0.0714
MM_6	Multiple myeloma, MGUS	DHX16	A294T	0.3298
MM_19	Multiple myeloma, MGUS	DDX49	A174V	0.5417
MM_19	Multiple myeloma, MGUS	DDX49	A174V	0.4444
MM_33	Multiple myeloma, MGUS	DHX29	A13S	0.0882
MM_33	Multiple myeloma, MGUS	DDX4	R630S	0.0515
MM_37	Multiple myeloma, MGUS	DHX34	LE966L	0.0656
MM_50	Multiple myeloma, MGUS	DHX37	E168-	0.1053
MM_52	Multiple myeloma, MGUS	DHX57	T569I	0.2358
MM_55	Multiple myeloma, MGUS	DDX10	SD780S	0.1321
MM_12	Multiple myeloma, Plasma cell leukemia	EIF4A3	I111V	0.1115
MM_12	Multiple myeloma, Plasma cell leukemia	DHX57	W837C	0.0529
MM_43	Multiple myeloma, Plasma cell leukemia	DDX25	R434W	0.3962
NH_4	Non-Hodgkin’s lymphoma	DDX3X	F151F?	0.8824
NH_4	Non-Hodgkin’s lymphoma	DDX10	SD780S	0.1282
NH_4	Non-Hodgkin’s lymphoma	DDX10	Q699*	0.0506
NH_2	Non-Hodgkin’s lymphoma, AML	DDX4	P242Q	0.2155
NH_3	Non-Hodgkin’s lymphoma, AML	DHX34	LE966L	0.0536
NH_5	Non-Hodgkin’s lymphoma, AML, MDS	DHX37	E168del	0.0735
NH_1	Non-Hodgkin’s lymphoma, Eosinophilia	DDX41	F553L	0.4566
NH_1	Non-Hodgkin’s lymphoma, Eosinophilia	DDX4	G635W	0.454
NH_1	Non-Hodgkin’s lymphoma, Eosinophilia	DHX34	P33Q	0.4483
NH_1	Non-Hodgkin’s lymphoma, Eosinophilia	DHX57	Q539K	0.3974
NH_1	Non-Hodgkin’s lymphoma, Eosinophilia	DDX19A	A284S	0.3777
NH_1	Non-Hodgkin’s lymphoma, Eosinophilia	DHX16	A74E	0.3759
NH_1	Non-Hodgkin’s lymphoma, Eosinophilia	DDX56	F533L	0.36
NH_1	Non-Hodgkin’s lymphoma, Eosinophilia	DDX6	M191I	0.2857
NH_1	Non-Hodgkin’s lymphoma, Eosinophilia	DHX30	V464L	0.2584
NH_1	Non-Hodgkin’s lymphoma, Eosinophilia	DDX50	P658Q	0.254
NH_1	Non-Hodgkin’s lymphoma, Eosinophilia	DDX47	A437S	0.0843
NH_1	Non-Hodgkin’s lymphoma, Eosinophilia	DDX53	P245Q	0.0839
NH_1	Non-Hodgkin’s lymphoma, Eosinophilia	DDX20	R399G	0.0506
PCL_1	Plasma cell leukemia	INTS6	M626I	0.1333
PCL_1	Plasma cell leukemia	DDX26B	frameshift	0.125
PCL_1	Plasma cell leukemia	DDX20	N510K	0.1111
PCL_1	Plasma cell leukemia	DDX20	S236G	0.1053
PCL_1	Plasma cell leukemia	DHX9	A844V	0.1
PCL_1	Plasma cell leukemia	DDX50	R210H	0.1
PCL_1	Plasma cell leukemia	DDX21	V336I	0.08
PCL_1	Plasma cell leukemia	DDX52	Y541F	0.08
PCL_1	Plasma cell leukemia	DHX29	Q456*	0.0769
PCL_1	Plasma cell leukemia	DDX52	C536R	0.0741
PCL_1	Plasma cell leukemia	DDX58	L110S	0.0714
PCL_1	Plasma cell leukemia	DHX57	S288F	0.0667
PCL_1	Plasma cell leukemia	DDX26B	S155N	0.0645
PCL_1	Plasma cell leukemia	DDX20	P699L	0.0625
PCL_1	Plasma cell leukemia	DHX32	V352I	0.0556
PCL_1	Plasma cell leukemia	DDX4	P251S	0.0541
PV_1	Polycythemia vera, MDS/MPN	DDX43	G579*	0.0556
PV_1	Polycythemia vera, MDS/MPN	DDX24	Q784K	0.0508
